# Supplementary material for: Olfactory modulation of barrel cortex activity during active whisking and passive whisker stimulation
Source: Nat Commun. 2022 Jul 2;13:3830. doi: 10.1038/s41467-022-31565-0 (PMC9250522; doi:10.1038/s41467-022-31565-0)
Supplement: Supplementary file 4 — Source data file [file 41467_2022_31565_MOESM4_ESM.xlsx]

## Sheet: Fig. 2
Fig. 2e		Real	Shuffle
	Mouse 1	0.03	0.05
	Mouse 2	0.10	0.05
	Mouse 3	0.28	0.05
	Mouse 4	0.59	0.05
	Mouse 5	0.44	0.05
	Mouse 6	0.57	0.05
	Mouse 7	0.25	0.05
	Mouse 8	0.11	0.05
	Mouse 9	0.38	0.05
	Mouse 10	0.40	0.05
	Mouse 11	0.05	0.05
	Mouse 12	0.06	0.05
	Mouse 13	0.18	0.05
	Mouse 14	0.16	0.05
	Mouse 15	0.08	0.05
	Mouse 16	0.06	0.05
	Mouse 17	0.12	0.05
	Mouse 18	0.24	0.05
	Mouse 19	0.02	0.05
	Mouse 20	0.12	0.05
Fig. 2i		Real	Shuffle
	Mouse 1	0.05	0.05
	Mouse 2	0.10	0.05
	Mouse 3	0.32	0.05
	Mouse 4	0.42	0.05
	Mouse 5	0.55	0.05
	Mouse 6	0.33	0.05
	Mouse 7	0.06	0.05
	Mouse 8	0.05	0.05
	Mouse 9	0.27	0.05
	Mouse 10	0.15	0.05
	Mouse 11	0.03	0.05
	Mouse 12	0.12	0.05
	Mouse 13	0.13	0.05
	Mouse 14	0.06	0.05
	Mouse 15	0.10	0.05
	Mouse 16	0.06	0.05
	Mouse 17	0.15	0.05
	Mouse 18	0.26	0.05
	Mouse 19	0.26	0.05
	Mouse 20	0.10	0.05

## Sheet: Fig. 3
Fig. 3b		bimodal VS grating only		odor only VS blank
		odor	no odor	odor	no odor
	mouse 1	8.39	8.31	13.49	10.78
	mouse 2	7.79	6.54	6.89	6.37
	mouse 3	3.65	2.65	4.56	2.11
	mouse 4	5.12	3.62	6.74	4.98
	mouse 5	4.70	3.46	4.96	4.78
	mouse 6	5.69	5.56	6.73	6.29
	mouse 7	5.97	5.37	9.51	8.77
	mouse 8	5.76	4.93	7.46	7.14
	mouse 9	6.16	5.15	4.87	3.50
	mouse 10	2.61	3.30	3.95	3.20
	mouse 11	1.49	1.88	1.53	1.24
	mouse 12	4.57	4.67	5.40	5.31
	mouse 13	2.86	3.62	3.57	3.14
	mouse 14	3.30	2.93	4.76	4.14
	mouse 15	3.36	3.34	5.21	4.86
	mouse 16	5.17	4.51	6.17	4.88
	mouse 17	2.73	3.17	5.26	4.58
	mouse 18	4.40	3.90	6.38	3.95
Fig. 3c		bimodal VS grating only		odor only VS blank
		odor	no odor	odor	no odor
	mouse 1	102.6	102.7	109.4	106.1
	mouse 2	86.1	83.1	86.0	85.7
	mouse 3	93.9	92.3	93.5	93.2
	mouse 4	87.4	84.0	88.1	86.0
	mouse 5	87.1	86.0	88.0	86.2
	mouse 6	86.0	85.9	85.8	86.4
	mouse 7	83.8	82.6	88.2	86.6
	mouse 8	88.2	88.3	105.4	104
	mouse 9	82.6	80.8	88.0	85.4
	mouse 10	83.8	83.9	84.9	84.5
	mouse 11	79.6	78.5	78.4	76.7
	mouse 12	76.7	77.3	81.7	80.6
	mouse 13	75.2	76.5	76.3	75.4
	mouse 14	75.4	75.0	79.2	79.2
	mouse 15	77.5	77.5	80.0	78.6
	mouse 16	71.4	70.3	82.2	81.2
	mouse 17	68.5	69.0	70.7	67.9
	mouse 18	83.7	84.5	92.9	93.4
Fig. 3d		bimodal VS grating only		odor only VS blank
		odor	no odor	odor	no odor
	mouse 1	0.0296	0.0263	0.0273	0.0233
	mouse 2	0.0664	0.0630	0.0665	0.0524
	mouse 3	0.0515	0.0400	0.0456	0.0288
	mouse 4	0.0376	0.0320	0.0422	0.0395
	mouse 5	0.0559	0.0461	0.0536	0.0414
	mouse 6	0.0159	0.0136	0.0166	0.0159
	mouse 7	0.0451	0.039	0.0348	0.0313
	mouse 8	0.0472	0.0438	0.0148	0.0145
	mouse 9	0.1294	0.1132	0.0127	0.0102
	mouse 10	0.0164	0.0217	0.0124	0.0118
	mouse 11	0.0445	0.0401	0.0107	0.0067
	mouse 12	0.0620	0.0527	0.0270	0.0193
	mouse 13	0.0391	0.0380	0.0251	0.0181
	mouse 14	0.0968	0.0750	0.0194	0.0193
	mouse 15	0.0450	0.0559	0.0408	0.0363
	mouse 16	0.1215	0.1072	0.0652	0.0468
	mouse 17	0.0197	0.0246	0.0238	0.0234
	mouse 18	0.0340	0.0292	0.0120	0.0113
Fig. 3e		bimodal VS grating only		odor only VS blank
		odor	no odor	odor	no odor
	mouse 1	0.167	0.202	0.147	0.212
	mouse 2	0.157	0.199	0.154	0.202
	mouse 3	0.127	0.179	0.135	0.196
	mouse 4	0.149	0.181	0.148	0.182
	mouse 5	0.254	0.320	0.256	0.330
	mouse 6	0.761	1.009	0.711	0.970
	mouse 7	0.296	0.389	0.289	0.371
	mouse 8	1.421	1.933	1.479	1.900
	mouse 9	0.266	0.363	0.284	0.350
	mouse 10	0.118	0.141	0.120	0.131
	mouse 11	0.264	0.353	0.280	0.366
	mouse 12	0.076	0.078	0.069	0.070
Fig. 3f		bimodal VS grating only		odor only VS blank
		odor	no odor	odor	no odor
	mouse 1	2.463	2.638	2.255	2.579
	mouse 2	3.178	3.470	3.305	3.624
	mouse 3	3.019	3.142	2.861	2.871
	mouse 4	2.594	2.398	2.466	2.367
	mouse 5	3.038	3.542	2.802	3.084
	mouse 6	3.064	3.607	3.082	3.322
	mouse 7	2.861	2.702	2.839	2.971
	mouse 8	2.915	3.136	2.886	3.374
	mouse 9	2.896	2.967	2.938	2.864
	mouse 10	2.609	2.484	2.608	2.522
	mouse 11	3.569	2.906	3.005	2.577
	mouse 12	4.194	3.911	3.981	3.845

## Sheet: Fig. 4
Fig. 2e		Real	Shuffle
	Mouse 1	0.10	0.05
	Mouse 2	0.11	0.05
	Mouse 3	0.03	0.05
	Mouse 4	0.03	0.05
	Mouse 5	0.09	0.05
	Mouse 6	0.07	0.05
	Mouse 7	0.06	0.05
	Mouse 8	0.05	0.05
	Mouse 9	0.06	0.05
	Mouse 10	0.11	0.05
	Mouse 11	0.06	0.05
	Mouse 12	0.04	0.05
	Mouse 13	0.08	0.05
	Mouse 14	0.06	0.05
	Mouse 15	0.07	0.05
	Mouse 16	0.13	0.05
	Mouse 17	0.06	0.05
	Mouse 18	0.07	0.05
	Mouse 19	0.11	0.05
Fig. 2e		Real	Shuffle
	Mouse 1	0.08	0.05
	Mouse 2	0.07	0.05
	Mouse 3	0.07	0.05
	Mouse 4	0.04	0.05
	Mouse 5	0.20	0.05
	Mouse 6	0.05	0.05
	Mouse 7	0.22	0.05
	Mouse 8	0.11	0.05
	Mouse 9	0.08	0.05
	Mouse 10	0.21	0.05
	Mouse 11	0.05	0.05
	Mouse 12	0.09	0.05
	Mouse 13	0.15	0.05
	Mouse 14	0.12	0.05
	Mouse 15	0.07	0.05
	Mouse 16	0.05	0.05
	Mouse 17	0.10	0.05
	Mouse 18	0.09	0.05
	Mouse 19	0.12	0.05

## Sheet: Fig. 5
Fig. 5b	bimodal VS grating alone		odor alone VS blank
	saline	atropine+mecamylamine	saline	atropine+mecamylamine
	4.13	5.30	5.5	11.3
	11.0	21.90	15.1	49
	8.7	24.70	7.2	38
	6.8	9.9	20.7	13.5
	7.3	4.2	9.6	7.8
	6.5	2.5	12	4.7

## Sheet: Fig. 6
Fig. 6a	time bin (sec)	real	shuffled
	0-1	50.9	49.6
	1-2	54.3	49.9
	2-3	55.3	49.1
	3-4	63.7	50.1
	4-5	68.3	49.1
	5-6	69.4	50.8
Fig. 6b	time bin (sec)	real	shuffled
	0-1	49.1	52.3
	1-2	50	50.6
	2-3	69.2	49.5
	3-4	86.4	50.4
	4-5		50.3
	5-6	80.1	51.5
Fig. 6c	time bin (sec)	real	shuffled
	0-1	50.4	48.7
	1-2	67.8	51.9
	2-3	100	49.8
	3-4	100	50.3
	4-5	100	50.8
	5-6	100	49.3
Fig. 6d	time bin (sec)	real	shuffled
	0-1	49.8	49.8
	1-2	48.6	49.8
	2-3	69.2	49.2
	3-4	68.5	50.3
	4-5	56.5	49.1
	5-6	44.5	50.6
Fig. 6e		without odors	with odors
	mouse 1	100	94.7
	mouse 2	100	87.2
	mouse 3	97.3	100
	mouse 4	94.7	94.7
	mouse 5	94.7	94
	mouse 6	92	94.7
	mouse 7	92	87
	mouse 8	92	85
	mouse 9	92	82.1
	mouse 10	89.9	97
	mouse 11	87	97
	mouse 12	85	72.3
	mouse 13	52	87.2
	mouse 14	52	82.1
	mouse 15	79.8	87.2
	mouse 16	79.8	65
	mouse 17	67.5	72.3
	mouse 18	67.5	59.9
	mouse 19	55.1	57.5
Fig. 6f		without odors	with odors
	mouse 1	82.6	68.1
	mouse 2	75.7	68.1
	mouse 3	72.1	67.3
	mouse 4	70.7	60.7
	mouse 5	70.7	55.7
	mouse 6	68	53
	mouse 7	68	45.8
	mouse 8	63.5	48.3
	mouse 9	63.5	40.7
	mouse 10	60.7	53
	mouse 11	53.3	40.7
	mouse 12	51	55.7
	mouse 13	51	53
	mouse 14	48.4	53
	mouse 15	55.7	50.9
	mouse 16	55.7	48.3
	mouse 17	55.7	40.7
	mouse 18	40.7	48.3
	mouse 19	51	48.3

## Sheet: Fig. 7
Fig. 7c	Time bin (sec)	Global population	Local populations	Shuffled
	0-1	24.6	20	19.4
	1-2	22	21.2	20.4
	2-3	19.8	20.6	20.5
	3-4	20	21	19.9
	4-5	19.9	19.5	20
	5-6	27.3	22.2	20.3
	6-7	35.3	24.6	20.4
	7-8	36.6	23.2	20.2
	8-9	26	21.2	20.4
	9-10	17.9	18.5	20.6
Fig. 7d	Concentrations	Real	Shuffled
	0%	33	48.3
	20%	29.1	49.3
	40%	27.6	49.2
	60%	73.2	50
	80%	64.5	49.7
	100%	86.1	49
Fig. 7h	Time bin (sec)	Global population	Local populations	Shuffled
	0-1	19.4	20.4	19.9
	1-2	15.3	21.1	20.4
	2-3	14.4	19.3	19.6
	3-4	18.9	21.2	20
	4-5	19.7	20.3	19.9
	5-6	21.9	20.5	20.1
	6-7	17.8	21.8	19.9
	7-8	19.6	22.6	20.1
	8-9	15.5	20.4	20
	9-10	21.3	18.8	19.7
